# Supplementary material for: Different pH-sensitivity patterns of 30 sodium channel inhibitors suggest chemically different pools along the access pathway
Source: Front Pharmacol. 2015 Sep 25;6:210. doi: 10.3389/fphar.2015.00210 (PMC4585259; doi:10.3389/fphar.2015.00210)
Supplement: Supplemental Table 1 — Measured properties of inhibition for all 30 compounds at 3 pH values. The first 15 columns are the same as in Table 2 of the main text. In addition, the calculated ratios, and the significance levels are also given. [file DataSheet1.XLSX]

## Sheet: Sheet1
Supplemental Table 1				Apparent Affinity (mM)			Reversibility			Onste time constant (s)			Offset time constant (s)			log Ratio App Aff			Ratio Reversibility			Ratio Tau Onset			Ratio Tau Offset			Significance App Aff			Significance Reversibility			Significance Tau Onset			Significance Tau Offset
		cc (mM)	pH=6.0	pH=7.3	pH=8.6	pH=6.0	pH=7.3	pH=8.6	pH=6.0	pH=7.3	pH=8.6	pH=6.0	pH=7.3	pH=8.6	6.0/7.3	7.3/8.6	6.0/8.6	6.0/7.3	7.3/8.6	6.0/8.6	6.0/7.3	7.3/8.6	6.0/8.6	6.0/7.3	7.3/8.6	6.0/8.6	6.0/7.3	7.3/8.6	6.0/8.6	6.0/7.3	7.3/8.6	6.0/8.6	6.0/7.3	7.3/8.6	6.0/8.6	6.0/7.3	7.3/8.6	6.0/8.6
carbamazepine	CBZ	300	544.551	581.107	543.183	0.66746	0.916278	0.698586	4	5	5	12.2962	10.0065	8.25475	-0.028217	0.0293095	0.00109248	0.728446	1.31162	0.955444	0.8	1	0.8	1.22881	1.21222	1.48959	0.00931065	0.96872	0.00850606	0.0750918	0.288586	0.140971	0.11117	0.22581	0.946856	0.419427	0.134982	0.561934
lamotrigine	LTG	300	328.564	621.604	821.128	0.738322	0.964804	0.794101	11.4	13	16	14.4	13.4	17.8	-0.276893	-0.120898	-0.397791	0.765256	1.21496	0.929759	0.876923	0.8125	0.7125	1.07463	0.752809	0.808989	6.85695e-05	0.000104427	0.292139	0.214886	0.566826	0.158937	0.372335	0.278315	0.199498	0.93342	0.247974	0.126988
phenytoin	DPH	300	829.53	781.373	645.866	0.827992	0.816649	0.63057	13	13.2	20	21.26	17.32	21.4	0.025974	0.0827156	0.10869	1.01389	1.2951	1.31308	0.984848	0.66	0.65	1.22748	0.809346	0.993458	0.474633	0.0901538	0.164432	0.922098	0.419363	0.498649	0.776154	0.0867376	0.0865469	0.222392	0.871743	0.37017
lidocaine	LID	300	917.466	806.496	514.662	0.657525	0.85293	0.770164	6.16965	5.14286	4.85714	8.49153	7.58563	5.98343	0.0559877	0.19508	0.251068	0.770901	1.10747	0.853746	1.19965	1.05882	1.27022	1.11942	1.26777	1.41918	0.476686	0.00444174	0.00101943	0.0560438	0.124493	0.331299	0.539038	0.718084	0.22822	0.873136	0.274649	0.548639
lidocaine	LID	1000	1665.36	1028.84	676.888	0.760159	0.937749	0.770029	5.204	5.2	5.6	12.2962	10.0065	8.25475	0.209161	0.181831	0.390992	0.810621	1.21781	0.987182	1.00077	0.928571	0.929286	1.22881	1.21222	1.48959	0.197246	0.00024643	0.0975156	0.182325	0.903539	0.0126417	0.781953	0.533678	0.534264	0.419427	0.134982	0.561934
ranolazine	RAN	100	206.287	225.157	243.252	0.76457	0.876292	0.733663	12	19	18	29.6	24.2	17.8	-0.0380147	-0.0335698	-0.0715845	0.872507	1.19441	1.04213	0.631579	1.05556	0.666667	1.22314	1.35955	1.66292	0.000903608	0.269998	0.0148279	0.400802	0.777379	0.216002	0.0394865	0.065275	0.812996	0.22508	0.00678805	0.257096
trazodone	TRZ	100	240.957	515.707	268.738	0.865672	0.662631	0.615141	8.8	12.4	14.4	11.02	14.3	15	-0.330464	0.283074	-0.0473903	1.30642	1.0772	1.40727	0.709677	0.861111	0.611111	0.770629	0.953333	0.734667	0.145441	0.746449	0.035612	0.192128	0.296645	0.665436	0.0302525	0.00448265	0.293844	0.00260471	0.0385213	0.568336
bupivacaine	BPV	100	105.995	64.2171	41.044	0.644894	0.711806	0.479262	51	12.2	11.8	56	20.8	12.4	0.217636	0.194401	0.412037	0.905998	1.48521	1.3456	4.18033	1.0339	4.32203	2.69231	1.67742	4.51613	0.00488514	0.00632891	0.0770393	0.00157506	0.000104654	0.000224126	0.000121019	0.00303728	0.627092	0.00470816	0.00191006	0.00579675
flecainide	FLC	300	68.0689	25.921	17.7874	0.64361	0.563403	0.230359	58	24.6	7.6	91.4	68	29.4	0.419297	0.163539	0.582836	1.14236	2.44577	2.79395	2.35772	3.23684	7.63158	1.34412	2.31293	3.10884	3.11769e-05	0.00491196	0.290033	0.214376	8.98367e-05	0.00100301	0.000630173	0.000101406	0.0039661	0.0114181	6.5075e-05	0.000649236
fluoxetine	FLX	30	89.7742	43.9124	21.8278	0.68815	0.311815	0.0615305	49.3542	58.5181	59.9654	54.1509	52.8915	50	0.310565	0.303577	0.614142	2.20692	5.06764	11.1839	0.8434	0.975864	0.823043	1.02381	1.05783	1.08302	0.00482777	0.00430831	0.043775	0.0501277	0.00157755	0.0592053	0.433043	0.396942	0.709695	0.946793	0.635821	0.604803
sertraline	SRT	30	29.0332	12.926	3.48892	0.569318	0.228306	0.0755124	17.2	18.8	15.4	32.2	27.8	34	0.351433	0.568772	0.920205	2.49366	3.02342	7.53939	0.914894	1.22078	1.11688	1.15827	0.817647	0.947059	0.141259	4.98787e-05	0.105718	0.0142782	0.00229622	0.000988626	0.0562026	0.262166	0.0534632	0.429938	0.16089	0.242607
paroxetine	PRX	30	49.5787	19.1501	8.56861	0.653771	0.390574	0.102255	47.1163	33.3948	23.5549	33.8341	37.745	28.4	0.413124	0.349262	0.762385	1.67387	3.81961	6.39355	1.41089	1.41774	2.00028	0.896385	1.32905	1.19134	0.0724815	0.00823764	0.185545	0.118569	0.00078585	0.0253358	0.157596	0.0461945	0.0504821	0.224163	0.885701	0.170489
amitriptyline	AMI	30	40.7319	25.5848	13.843	0.744874	0.546282	0.143526	16.4	15.1028	14.7	23.4542	19.6609	28	0.201953	0.266753	0.468706	1.36353	3.80614	5.18981	1.08589	1.0274	1.11565	1.19294	0.702174	0.837649	0.00518901	0.00104323	0.00152967	0.058199	0.00188775	3.6633e-05	0.565119	0.340833	0.962017	0.247245	0.122607	0.0713347
imipramine	IMI	30	33.788	19.8673	6.94114	0.692842	0.445509	0.114403	17.4816	21.2	13.8066	24.104	21.2053	28	0.230623	0.456708	0.687331	1.55517	3.8942	6.05615	0.824604	1.5355	1.26618	1.1367	0.757332	0.860857	0.0463254	0.00820436	0.00932911	0.0438391	0.00163657	0.000871284	0.318978	0.313456	0.108044	0.5909	0.430234	0.200079
desipramine	DMI	30	62.9984	26.473	7.98163	0.644719	0.424248	0.10517	65.7708	44.4	26.9154	56.8	57.4	59	0.376527	0.520711	0.897238	1.51967	4.03391	6.13023	1.48132	1.64961	2.44361	0.989547	0.972881	0.962712	0.000365387	5.11712e-05	0.00842267	0.170169	0.0135698	0.00936217	0.071524	0.0300944	0.0200059	0.907247	0.559293	0.682926
haloperidol	HAL	30	47.7056	27.4293	10.9169	0.748777	0.578909	0.29467	22.6	23	30.8	35.2	28.2	34.2	0.240355	0.400116	0.640471	1.29343	1.9646	2.54107	0.982609	0.746753	0.733766	1.24823	0.824561	1.02924	0.00855181	0.00102856	0.00455217	0.165238	0.00865876	0.00430087	0.99283	0.410508	0.1128	0.0417288	0.682579	0.26687
nisoxetine	NIS	100	210.334	80.1268	28.5851	0.746747	0.694074	0.378553	13.2	23.9855	10.6	19.6	30.8187	20.7	0.419131	0.447639	0.86677	1.07589	1.83349	1.97263	0.550332	2.26278	1.24528	0.635977	1.48883	0.94686	0.0192111	0.00194358	0.0324101	0.776715	0.123043	0.0196402	0.0112044	0.390179	0.00057003	0.024874	0.70333	0.0153586
clozapine	CLZ	100	177.593	88.389	25.1667	0.732181	0.66428	0.420449	18.8	21	26	26.8	25.2	30.6	0.303028	0.545573	0.8486	1.10222	1.57993	1.74143	0.895238	0.807692	0.723077	1.06349	0.823529	0.875817	0.00455989	0.000607928	0.00263974	0.22139	0.00516382	0.0283171	0.277246	0.0258116	0.149954	0.501403	0.197224	0.00127535
memantine	MEM	30	393.822	219.08	47.858	0.817864	0.86419	0.558646	12.8	14.6	18.6	23.6	21.6	23.6	0.254696	0.660649	0.915345	0.946394	1.54694	1.46401	0.876712	0.784946	0.688172	1.09259	0.915254	1	0.143107	0.00848743	0.00198328	0.803183	0.339494	0.110755	0.768349	0.0797909	0.23195	0.590151	0.901293	0.396598
memantine	MEM	100	302.681	235.668	43.7698	0.891363	0.91538	0.559565	12.8	12.4	15.2	12.2	18.6	22.2	0.108683	0.731126	0.83981	0.973763	1.63588	1.59296	1.03226	0.815789	0.842105	0.655914	0.837838	0.54955	0.606515	0.0095148	0.000467019	0.855385	0.148112	0.0996313	0.944631	0.230561	0.226031	0.047827	0.0189307	0.489762
mexiletine	MEX	300	349.931	188.893	57.322	0.778246	0.788319	0.598704	15.8	13.6	11.2	21	19.6	22.4	0.267767	0.517894	0.785661	0.987223	1.31671	1.29988	1.16176	1.21429	1.41071	1.07143	0.875	0.9375	0.0752436	0.00850552	0.0242945	0.936106	0.115259	0.0575867	0.33445	0.0316947	0.289354	0.329473	0.559564	0.205408
silperisone	SIL	100	334.292	136.981	26.794	0.80399	0.91681	0.469016	9	10	7.8	18.6	15	20.8	0.387464	0.708624	1.09609	0.876943	1.95475	1.71421	0.9	1.28205	1.15385	1.24	0.721154	0.894231	0.00732966	0.000863799	0.00188883	0.357277	0.0361975	0.00529167	0.390665	0.587344	0.140027	0.0829948	0.457775	0.0115185
tolperisone	TOL	100	372.845	274.839	106.963	0.648141	0.92678	0.686906	7.4	7.2	5.2	16.2	12.9	12.6	0.13245	0.409844	0.542294	0.699347	1.34921	0.943565	1.02778	1.38462	1.42308	1.25581	1.02381	1.28571	0.0696692	0.000364262	0.00128541	0.0571348	0.747793	0.0489274	0.421648	0.206712	0.272499	0.126774	0.191191	0.718083
mirtazapine	MRZ	100	316.794	140.651	37.6754	0.258336	0.951022	0.522322	12.2	8.8	10.4	14.4	13	15	0.352634	0.572085	0.924719	0.27164	1.82076	0.494591	1.38636	0.846154	1.17308	1.10769	0.866667	0.96	0.080199	1.53238e-05	0.000756403	0.0058176	0.00901838	0.0171151	0.113701	0.497999	0.168961	0.222787	0.600618	0.298276
venlafaxine	VFX	100	809.969	538.839	173.685	0.181866	0.72631	0.727052	11.8	7.2	8.4	13.3	9.2	10	0.17701	0.491698	0.668707	0.250398	0.998979	0.250142	1.63889	0.857143	1.40476	1.44565	0.92	1.33	0.645177	0.000177701	0.00164217	0.00936174	0.00515528	0.994382	0.0126684	0.101279	0.475566	0.0241373	0.0157276	0.534463
maprotiline	MPR	10	27.1657	20.4227	9.77968	0.464859	0.413953	0.409065	17.2381	28.8	19.8	30	30.8	29.8	0.123907	0.319789	0.443696	1.12297	1.01195	1.13639	0.598544	1.45455	0.870609	0.974026	1.03356	1.00671	0.0468576	0.000770787	8.0321e-06	0.76617	0.666438	0.937389	0.0066612	0.189059	0.0143448	0.804532	0.972335	0.855571
mianserine	MIA	30	59.0547	43.5675	27.2407	0.739027	0.656871	0.389332	9.6	17.6	22.2	14.5272	20.2129	22	0.132092	0.203944	0.336036	1.12507	1.68718	1.89819	0.545455	0.792793	0.432432	0.718711	0.918768	0.660328	0.0793165	0.00551192	0.00455408	0.463582	0.00334075	0.0481137	0.0453907	0.0474876	0.518507	0.175311	0.029915	0.548656
chlorpromazine	CPM	30	37.4809	31.3748	17.1835	0.527768	0.276841	0.368486	19.4	22.2	29.4	23.6	28.4	33	0.0772283	0.261471	0.338699	1.90639	0.751294	1.43226	0.873874	0.755102	0.659864	0.830986	0.860606	0.715152	0.634774	0.00128797	0.047459	0.033332	0.415626	0.51729	0.564403	0.0609706	0.395625	0.263389	0.0617272	0.370071
riluzole	RIL	30	97.8697	80.2806	68.4078	0.449179	0.726867	0.445558	9.2	9.6	10.4	23.6	21.4	23.4	0.0860378	0.0695049	0.155543	0.617966	1.63136	1.00813	0.958333	0.923077	0.884615	1.1028	0.91453	1.00855	0.690018	0.0366531	0.300359	0.313456	0.966229	0.406667	0.872359	0.462458	0.505262	0.363222	0.833649	0.345686
ambroxol	AMB	100	137.56	88.7206	44.1488	0.654356	0.779823	0.575487	7.6	8.6	11.4	8.5	11.2	12	0.190467	0.303105	0.493572	0.839109	1.35507	1.13705	0.883721	0.754386	0.666667	0.758929	0.933333	0.708333	0.2399	0.00505869	0.00598951	0.036117	0.516635	0.0537597	0.266166	0.0784705	0.126944	0.168449	0.149785	0.455383
nefazodone	NFZ	30	38.2051	17.4112	28.879	0.507874	0.594594	0.440754	12.6	14.4	14.6	13.2	13.5	16	0.341293	-0.219754	0.121539	0.854152	1.34904	1.15229	0.875	0.986301	0.863014	0.977778	0.84375	0.825	0.232431	0.143203	0.78655	0.0238191	0.230436	0.0622157	0.234874	0.69835	0.68571	0.825495	0.551341	0.63929
ritanserin	RIT	30	30.835	8.87025	52.4207	0.36239	0.369255	0.0836986	11.8	18	30	17.6	20.4	38.6	0.541108	-0.771567	-0.230459	0.981408	4.41172	4.3297	0.655556	0.6	0.393333	0.862745	0.528497	0.455959	0.000915883	0.0845128	0.00725725	0.820646	0.00817029	0.000614706	0.0197423	0.00051856	0.00362575	0.0507915	0.00306699	0.00457273
